# Supplementary material for: An amplified derepression controller with multisite inhibition and positive feedback
Source: PLoS One. 2021 Mar 9;16(3):e0241654. doi: 10.1371/journal.pone.0241654 (PMC7943023; doi:10.1371/journal.pone.0241654)
Supplement: S1 Matlab — A zip-file with Matlab programs showing results from Fig 4 (n = 4), Fig 6 (n = 4, i = 1), Figs 8, 10 and 14. (ZIP) [file pone.0241654.s001.zip]

Archive with 81 entries (64 files):
- S1 Matlab/
- S1 Matlab/Fig4 (n=4)/
- S1 Matlab/Fig4 (n=4)/m2zo.m
- __MACOSX/
- __MACOSX/S1 Matlab/
- __MACOSX/S1 Matlab/Fig4 (n=4)/
- __MACOSX/S1 Matlab/Fig4 (n=4)/._m2zo.m
- S1 Matlab/Fig4 (n=4)/matlab_screenshot_m2ac-106.png
- __MACOSX/S1 Matlab/Fig4 (n=4)/._matlab_screenshot_m2ac-106.png
- S1 Matlab/Fig4 (n=4)/run_m2zo.m
- __MACOSX/S1 Matlab/Fig4 (n=4)/._run_m2zo.m
- S1 Matlab/Fig4 (n=4)/ReadMe.txt
- __MACOSX/S1 Matlab/Fig4 (n=4)/._ReadMe.txt
- __MACOSX/S1 Matlab/._Fig4 (n=4)
- S1 Matlab/Fig6 (n=4, i=1)/
- S1 Matlab/Fig6 (n=4, i=1)/m2zo_C.m
- __MACOSX/S1 Matlab/Fig6 (n=4, i=1)/
- __MACOSX/S1 Matlab/Fig6 (n=4, i=1)/._m2zo_C.m
- S1 Matlab/Fig6 (n=4, i=1)/matlab_screenshot_m2ac-107.png
- __MACOSX/S1 Matlab/Fig6 (n=4, i=1)/._matlab_screenshot_m2ac-107.png
- S1 Matlab/Fig6 (n=4, i=1)/ReadMe.txt
- __MACOSX/S1 Matlab/Fig6 (n=4, i=1)/._ReadMe.txt
- S1 Matlab/Fig6 (n=4, i=1)/run_m2zo_C.m
- __MACOSX/S1 Matlab/Fig6 (n=4, i=1)/._run_m2zo_C.m
- __MACOSX/S1 Matlab/._Fig6 (n=4, i=1)
- S1 Matlab/Fig8/
- S1 Matlab/Fig8/matlab_screenshot_m2ac-120.png
- __MACOSX/S1 Matlab/Fig8/
- __MACOSX/S1 Matlab/Fig8/._matlab_screenshot_m2ac-120.png
- S1 Matlab/Fig8/ReadMe.txt
- __MACOSX/S1 Matlab/Fig8/._ReadMe.txt
- S1 Matlab/Fig8/run_m2zo_Caut.m
- __MACOSX/S1 Matlab/Fig8/._run_m2zo_Caut.m
- S1 Matlab/Fig8/m2zo_Caut.m
- __MACOSX/S1 Matlab/Fig8/._m2zo_Caut.m
- __MACOSX/S1 Matlab/._Fig8
- S1 Matlab/Fig14/
- S1 Matlab/Fig14/m2zo_osc_autcat.m
- __MACOSX/S1 Matlab/Fig14/
- __MACOSX/S1 Matlab/Fig14/._m2zo_osc_autcat.m
- S1 Matlab/Fig14/matlab_screenshot_m2ac1-36a.png
- __MACOSX/S1 Matlab/Fig14/._matlab_screenshot_m2ac1-36a.png
- S1 Matlab/Fig14/ReadMe.txt
- __MACOSX/S1 Matlab/Fig14/._ReadMe.txt
- S1 Matlab/Fig14/run_m2zo_osc_autcat.m
- __MACOSX/S1 Matlab/Fig14/._run_m2zo_osc_autcat.m
- __MACOSX/S1 Matlab/._Fig14
- S1 Matlab/Fig21/
- S1 Matlab/Fig21/m2zo_osc_homeo.m
- __MACOSX/S1 Matlab/Fig21/
- __MACOSX/S1 Matlab/Fig21/._m2zo_osc_homeo.m
- S1 Matlab/Fig21/matlab_screenshot_M2AC34-11.png
- __MACOSX/S1 Matlab/Fig21/._matlab_screenshot_M2AC34-11.png
- S1 Matlab/Fig21/ReadMe.txt
- __MACOSX/S1 Matlab/Fig21/._ReadMe.txt
- S1 Matlab/Fig21/run_m2zo_osc_homeo.m
- __MACOSX/S1 Matlab/Fig21/._run_m2zo_osc_homeo.m
- __MACOSX/S1 Matlab/._Fig21
- S1 Matlab/Fig10/
- S1 Matlab/Fig10/run_m2zo_C2ndaut.m
- __MACOSX/S1 Matlab/Fig10/
- __MACOSX/S1 Matlab/Fig10/._run_m2zo_C2ndaut.m
- S1 Matlab/Fig10/matlab_screenshot_m2ac-129.png
- __MACOSX/S1 Matlab/Fig10/._matlab_screenshot_m2ac-129.png
- S1 Matlab/Fig10/ReadMe.txt
- __MACOSX/S1 Matlab/Fig10/._ReadMe.txt
- S1 Matlab/Fig10/m2zo_C2ndaut.m
- __MACOSX/S1 Matlab/Fig10/._m2zo_C2ndaut.m
- __MACOSX/S1 Matlab/._Fig10
- S1 Matlab/Fig18/
- S1 Matlab/Fig18/matlab_screenshot_m2ac1-371.png
- __MACOSX/S1 Matlab/Fig18/
- __MACOSX/S1 Matlab/Fig18/._matlab_screenshot_m2ac1-371.png
- S1 Matlab/Fig18/m2zo_osc_exp_k1_hC.m
- __MACOSX/S1 Matlab/Fig18/._m2zo_osc_exp_k1_hC.m
- S1 Matlab/Fig18/ReadMe.txt
- __MACOSX/S1 Matlab/Fig18/._ReadMe.txt
- S1 Matlab/Fig18/run_m2zo_osc_exp_k1_hC.m
- __MACOSX/S1 Matlab/Fig18/._run_m2zo_osc_exp_k1_hC.m
- __MACOSX/S1 Matlab/._Fig18
- __MACOSX/._S1 Matlab
