# Supplementary material for: An amplified derepression controller with multisite inhibition and positive feedback
Source: PLoS One. 2021 Mar 9;16(3):e0241654. doi: 10.1371/journal.pone.0241654 (PMC7943023; doi:10.1371/journal.pone.0241654)
Supplement: S1 Matlab — A zip-file with Matlab programs showing results from Fig 4 (n = 4), Fig 6 (n = 4, i = 1), Figs 8, 10 and 14. (ZIP) [file pone.0241654.s001.zip › S1 Matlab/Fig4 (n=4)/run_m2zo.m]

% matlab calculation of m2ac-106

clear all

% define matlab rate constant vector k; k(i),ith element in k; 
% from fortran rate constants Ki;

% fortran <=> matlab
%-------------------
% K1=2.0    <=> k(1) perturbation
% K2=1.e+5  <=> k(2) compensatory flux
% K3=5.e3   <=> k(3) degradation constant (Vmax) of E
% K4=1.e3   <=> k(4) synthesis of E induced by A
% K5=0.0    <=> k(5) not used here (no C)
% K6=0.0    <=> k(6) not used here (no C)
% KI=0.1    <=> k(7) inhibition constant
% KM=1.e-6  <=> k(8) KM, MM-degradation of E

%vector of rate constant values
 k =[2 1.e5 5.e3 1.e3 0.0 0.0 0.1 1.e-6];

%  total simulation time
T=[0 100.00]; 


%  assignments motif 2 zero-order controller:
%  y(1) <-> A 
%  y(2) <-> E


%  initial concentrations:
y0=[5.0 0.9];


% options for numerical integration
options = odeset('RelTol',1.0e-4,'absTol',1e-7,'MaxStep',0.01);
% Solve model 

[T, Y]=ode23s(@m2zo,T,y0,options,k);

%the variation of k1 in the second phase is recalculated for plotting
k1=2.0 + 0.2*(exp(0.2*(T-10.0))-1); % t > 10


h1=figure(1);
set(h1,'Position',[160 80 1255  875]);
yyaxis left;
subplot(2,2,1),plot(T,Y(:,1),'-k','LineWidth',2.0);
xlabel('time, au');
ylabel('A, au');
xlim([0 100]);
ylim([4.8 5.2]);
yyaxis right;
semilogy(T,Y(:,2),'LineWidth',2.0);
ylabel('E, au');
title('m2 zero-order controller, no C, fortran run m2ac-106');
xline(10,'--k');
legend('A','E');
grid on

subplot(2,2,2),semilogy(T,k1,'-k','LineWidth',2.0);
title('m2 zero-order controller, no C, fortran run m2ac-106')
xlabel('time, au');
yyaxis right;
grid on
plot(T,Y(:,1),'LineWidth',2.0);
ylabel('A, au');
ylim([0 6]);
yyaxis left;
ylabel('k_1, au');
grid on
xline(10,'--k');
legend('k_1', 'A');
