# Supplementary material for: An amplified derepression controller with multisite inhibition and positive feedback
Source: PLoS One. 2021 Mar 9;16(3):e0241654. doi: 10.1371/journal.pone.0241654 (PMC7943023; doi:10.1371/journal.pone.0241654)
Supplement: S1 Matlab — A zip-file with Matlab programs showing results from Fig 4 (n = 4), Fig 6 (n = 4, i = 1), Figs 8, 10 and 14. (ZIP) [file pone.0241654.s001.zip › S1 Matlab/Fig6 (n=4, i=1)/m2zo_C.m]

function dy=m2zo_C(T,y,k);

dy=zeros(3,1);

%  assignments motif 2 controller (Fig. 12):
%  y(1) <-> A 
%  y(2) <-> E
%  y(3) <-> C


%exponential increase of k1 from t>= 10.0:
if T >= 10.00   
    k(1)=2.0 + 0.2*(exp(0.2*(T-10.0))-1);
end


dy(1)=-k(1)*y(1)+k(2)*y(3)/((1.0+(y(2)/k(7)))^4.0);
dy(2)=k(4)*y(1)-k(3)*y(2)/(k(8)+y(2));
dy(3)=k(5)*k(7)/(k(7)+y(2))-k(6)*y(3);
