# Supplementary material for: An amplified derepression controller with multisite inhibition and positive feedback
Source: PLoS One. 2021 Mar 9;16(3):e0241654. doi: 10.1371/journal.pone.0241654 (PMC7943023; doi:10.1371/journal.pone.0241654)
Supplement: S1 Matlab — A zip-file with Matlab programs showing results from Fig 4 (n = 4), Fig 6 (n = 4, i = 1), Figs 8, 10 and 14. (ZIP) [file pone.0241654.s001.zip › S1 Matlab/Fig14/ReadMe.txt]

Running the MATLAB code: 
======================== 
Files were generated with MATLAB R2020a. 

- open the "run_m2zo_osc_autcat.m" file with MATLAB. 

- click on the "run" button in MATLAB and add the file to the path 
if a warning that the file is not included in the path should appear. 

- after some time the graphical output should appear. The attached png-file is a screen shot
 of the graphical output. 
 

 
 
 
