# Supplementary material for: An amplified derepression controller with multisite inhibition and positive feedback
Source: PLoS One. 2021 Mar 9;16(3):e0241654. doi: 10.1371/journal.pone.0241654 (PMC7943023; doi:10.1371/journal.pone.0241654)
Supplement: S1 Matlab — A zip-file with Matlab programs showing results from Fig 4 (n = 4), Fig 6 (n = 4, i = 1), Figs 8, 10 and 14. (ZIP) [file pone.0241654.s001.zip › S1 Matlab/Fig21/m2zo_osc_homeo.m]

function dy=m2zo_osc_homeo(T,y,k);

dy=zeros(4,1);

%  assignments:
%  y(1) <-> A 
%  y(2) <-> E
%  y(3) <-> C
%  y(4) <-> I1


%stepwise increase of k1 from t>= 500.0:
if T >= 500.00   
    k(1)=10.0;
end


dy(1)=k(11)*y(4)-k(1)*y(1)/(k(8)+y(1))+k(2)*y(3)/((1.0+(y(2)/k(7))));
dy(2)=k(4)*y(1)-k(3)*y(2)/(k(8)+y(2));
dy(3)=k(5)*k(7)*y(3)/(k(7)+y(2))-k(6)*y(3);
dy(4)=k(9)*y(3)-k(10)*y(4)/(k(8)+y(4));
