# Supplementary material for: An amplified derepression controller with multisite inhibition and positive feedback
Source: PLoS One. 2021 Mar 9;16(3):e0241654. doi: 10.1371/journal.pone.0241654 (PMC7943023; doi:10.1371/journal.pone.0241654)
Supplement: S1 Matlab — A zip-file with Matlab programs showing results from Fig 4 (n = 4), Fig 6 (n = 4, i = 1), Figs 8, 10 and 14. (ZIP) [file pone.0241654.s001.zip › S1 Matlab/Fig21/run_m2zo_osc_homeo.m]

% matlab calculation of m2ac1-36

clear all

% define matlab rate constant vector k; k(i),ith element in k; 
% from fortran rate constants Ki;

% fortran <=> matlab
%-------------------
% K1=2.0    <=> k(1) perturbation
% K2=1.e+5  <=> k(2) compensatory flux
% K3=5.e2   <=> k(3) degradation constant (Vmax) of E
% K4=1.e2   <=> k(4) synthesis of E induced by A
% K5=1.e2   <=> k(5) synthesis of C
% K6=1.0    <=> k(6) degradation of C
% KI=1.0    <=> k(7) inhibition constant KI
% KM=1.e-6  <=> k(8) KM
% K7=100    <=> k(9)
% K8=0.1    <=> k(10)
% K9=8.e-2  <=> k(11)


%vector of rate constant values
 k =[2 1.e5 5.e2 1.e2 1.e2 1.0 1.0 1.e-6 100 0.1 8.e-2];

%  total simulation time
T=[0 2500.00]; 


%  assignments
%  y(1) <-> A 
%  y(2) <-> E
%  y(3) <-> C
%  y(4) <-> I1


%  initial concentrations:
y0=[4.8349 4.6074e+03 1.3526e-05 2.8010];


% options for numerical integration
options = odeset('RelTol',1.0e-9,'absTol',1.0e-12,'MaxStep',1.0e-3);
% Solve model 

[T, Y]=ode23s(@m2zo_osc_homeo,T,y0,options,k);


figure;
subplot(4,1,1)
plot(T,Y(:,1),'-r','LineWidth',2.0);
title('oscill m2 zo cntrl, autcat C with I1, step-wise k1 & period homeostasis, corresp M2AC34-11')
xlabel('time, au');
ylabel('A, au');
xline(500,'--k');
legend off;
grid on

subplot(4,1,2);
plot(T,Y(:,3),'-g','LineWidth',2.0);
title('oscill m2 zo cntrl, autcat C with I1, step-wise k1 & period homeostasis, corresp M2AC34-11')
xlabel('time, au');
ylabel('C, au');
xline(500,'--k');
legend off;

subplot(4,1,3);
plot(T,Y(:,4),'-b','LineWidth',2.0);
title('oscill m2 zo cntrl, autcat C with I1, step-wise k1 & period homeostasis, corresp M2AC34-11')
grid on
xlabel('time, au');
ylabel('I_1, au');
xline(500,'--k');
legend off;

subplot(4,1,4);
plot(T,Y(:,2),'-c','LineWidth',2.0);
title('oscill m2 zo cntrl, autcat C with I1, step-wise k1 & period homeostasis, corresp M2AC34-11')
xlabel('time, au');
ylabel('E, au');
ylim([0,5000]);
xline(500,'--k');
legend off;
