# Supplementary material for: An amplified derepression controller with multisite inhibition and positive feedback
Source: PLoS One. 2021 Mar 9;16(3):e0241654. doi: 10.1371/journal.pone.0241654 (PMC7943023; doi:10.1371/journal.pone.0241654)
Supplement: S1 Matlab — A zip-file with Matlab programs showing results from Fig 4 (n = 4), Fig 6 (n = 4, i = 1), Figs 8, 10 and 14. (ZIP) [file pone.0241654.s001.zip › S1 Matlab/Fig18/run_m2zo_osc_exp_k1_hC.m]

% matlab calculation of m2ac1-371

clear all

% define matlab rate constant vector k; k(i),ith element in k; 
% from fortran rate constants Ki;

% fortran <=> matlab
%-------------------
% K1=2.0    <=> k(1) perturbation
% K2=1.e+5  <=> k(2) compensatory flux; in phase 2:K2=1.e+6
% K3=5.e0   <=> k(3) degradation constant (Vmax) of E
% K4=1.e0   <=> k(4) synthesis of E induced by A
% K5=5.e-2  <=> k(5) (phase 1); K5=5.e-3 in phase 2 
% K6=1.e-3  <=> k(6) 
% KI=1.0    <=> k(7) inhibition constant
% KM=1.e-6  <=> k(8) KM, MM-degradation of E

%vector of rate constant values
 k =[2 1.e5 5.e0 1.e0 5.e-2 1.e-3 1.0 1.e-6];

%  total simulation time
T=[0 160.00]; 


%  assignments motif 2 zero-order controller:
%  y(1) <-> A 
%  y(2) <-> E
%  y(3) <-> C

% reconstructing how k1 changes during the 2 phases
tphase1=linspace(0,40,100);
k1phase1=2.0;
tphase2=linspace(40,160,100);
k1phase2=2+0.2*exp(0.2*(tphase2-40)-1);


%  initial concentrations:
y0=[9.6 55.37 101.03];


% options for numerical integration
options = odeset('RelTol',1.0e-11,'absTol',1e-14,'MaxStep',1.0e-5);
% Solve model 

[T, Y]=ode15s(@m2zo_osc_exp_k1_hC,T,y0,options,k);

%the variation of k1 in the second phase is recalculated for plotting
 

    
% if 0 <= T < 40.00
%     k1=2.0
% elseif 40 <= T < 160.00
%     k1=2.0+0.2*(exp(0.2*(T-40.0))-1.0);
% end

figure;
subplot(4,1,1)
plot(T,Y(:,1),'-r','LineWidth',2.0);
title('oscill m2 zo cntrl, 2nd order autcat C, exp increase k1, corresp m2ac1-371')
xlabel('time, au');
ylabel('A, au');
xline(40,'--k');
legend off;
grid on

subplot(4,1,2);
semilogy(T,Y(:,2),'-c','LineWidth',2.0);
title('oscill m2 zo cntrl, 2nd order autcat C, exp increase k1, corresp m2ac1-371')
xlabel('time, au');
ylabel('E, au');
ylim([0,5000]);
xline(40,'--k');
legend off;
grid on

subplot(4,1,3);
semilogy(T,Y(:,3),'-g','LineWidth',2.0);
title('oscill m2 zo cntrl, 2nd order autcat C, exp increase k1, corresp m2ac1-371')
xlabel('time, au');
ylabel('C, au');
xline(40,'--k');
legend off;
grid on

subplot(4,1,4);
semilogy(tphase1,k1phase1,'b.',tphase2,k1phase2,'b.');
title('oscill m2 zo cntrl, 2nd order autcat C, exp increase k1, corresp m2ac1-371')
grid on
xlabel('time, au');
ylabel('k_1, au');
xline(40,'--k');
legend off;
